# Supplementary material for: Unlocking Phenolic Potential: Determining the Optimal Grain Development Stage in Hull-Less Barley Genotypes with Varying Grain Color
Source: Foods. 2024 Jun 12;13(12):1841. doi: 10.3390/foods13121841 (PMC11202528; doi:10.3390/foods13121841)
Supplement: Supplementary file 1 [file foods-13-01841-s001.zip]

Archive with 1 entries (1 files):
- foods-3045362-supplementary.pdf
